# Supplementary material for: Pharmacological inhibition of key metabolic pathways attenuates Leishmania spp infection in macrophages
Source: PLoS Negl Trop Dis. 2025 Jan 7;19(1):e0012763. doi: 10.1371/journal.pntd.0012763 (PMC11756801; doi:10.1371/journal.pntd.0012763)
Supplement: S1 Data — This excel table outlines the experimental setup for evaluating metabolic parameters in macrophages (MO) and those infected with Leishmania species (Leishmania amazonensis [LA] and Leishmania braziliensis [LB]). These results concern Fig 1A to 1N –Assessment of metabolic alterations in Leishmania-infected bone marrow-derived macrophages. FIG2A-FIG2B. MitoTracker Green columns A-C includes three groups: (A) Control group (Mock),(B) Leishmania amazonensis (La) infection,(C) Leishmania braziliensis (Lb) infection. MitoTracker Red columns E-G) shows the same groups: (E) Control group (Mock) (F) Leishmania amazonensis (La) infection (G) Leishmania braziliensis (Lb) infection. Five replicates were used for each experimental condition. These results concern Fig2A and Fig2B- Fig 2. Leishmania spp promote increased mitochondrial mass and membrane potential. FIG3A- FIG3B the results concern the infection rate and parasite load of macrophages infected with Leishmania amazonensis and Leishmania braziliensis. Evaluation of infection rate and parasite load in macrophages treated with metabolic inhibitors during L. amazonensis or L. braziliensis infections. Fig 4. Infection Index: concern the results shown in Fig 4 Infection index is calculated by multiplying the infection rate by the number of amastigotes. The values represent the average of parasite load and infection rate data.—Determination of infection index following metabolic inhibitor treatment. FIG 5. Results associated to the Fig 5 Inhibitor metabolic pathways did not affect binding and phagocytosis of the parasites Binding and phagocytosis in macrophages infected with Leishmania amazonensis and Leishmania braziliensis: FIG6B-Fig6F Results associated to the graphs shown in Fig 6 that evaluates mitochondrial reactive oxygen species (ROS) production: Effects of 2DG and Antimycin A treatment on ROS levels and Leishmania parasite load in infected macrophages. (XLSX) [file pntd.0012763.s007.xlsx]

## Sheet: Fig 1A. seahorse ECAR La
Time	MO												MO+LA 48H														MO+LA 24H
1	42.84	45.11	42.61	42.19	41.78	37.5	38.49	43.17	45.8	39.89			51.9	71.95	64.16	61.77	62.12	60.81	54.02	80.85	67.72	56.82	45.81	35.41			37.93	61.03	71.01	58.4	68.7	66.82	71.86	67.66	1.02	64.17	78.23	37.72
8	38.81	41.23	38.42	39.1	36.19	35.73	35.72	37.49	43.52	36.1			49.16	57.27	57.26	51.79	48.55	47.91	44.56	56.4	54.84	51.43	44.74	33.34			36.83	39.86	54.85	53.87	56.94	55.54	60.11	59.49	46.81	55.57	52.03	36.58
14	37.36	41.22	35.98	37.43	34.72	35.98	36.58	36	44.61	36.8			50.13	52.75	56.08	51.93	48.63	47.82	45.35	52.76	54.25	49.8	47.19	32.3			39.48	39.64	52.14	56.62	53.96	55.16	60.14	60.48	54.71	57.42	52.51	38.25
21	124.57	128.55	114.3	118.29	116.37	109.06	116.61	113.84	132.84	118.02			125.89	133.24	135.73	48.97	133.8	126.69	117.34	131.48	139.29	135.7	123.81	76.42			128.82	144.6	169.5	183.94	172.73	178.12	186.86	184.51	173.33	186.55	155.21	128.68
27	122.94	125.28	116.19	118.55	118.65	105.78	116.43	112.96	132.9	120.49			124.01	131.14	133.21	98.98	130.15	118.78	-80.31	129.56	135.36	138.04	125.62	82.37			132.62	151.32	171.38	186.74	173.07	176.47	187.48	186.86	174.57	191.46	159.11	132.02
34	121.47	123.24	115.84	116.79	118.17	103.03	117.15	110.49	129.08	120.79			120.59	129.47	129.41	103.39	125.12	115.56	91.32	129.16	131.43	136.94	123.74	84.6			130.02	150.54	169.86	184.23	168.5	171.52	182.01	185.12	174.35	189.89	157.49	130.28
41	133.5	134.5	122.65	123.46	126.05	116.21	124.58	119.37	141.25	125.3			125.58	150.54	154.29	134.55	148.69	133.47	121.23	154.29	65.37	154.5	143.19	93.16			151.94	175.32	201.48	222.74	203.5	207.56	198.04	222.16	211.87	227.47	193.93	154.73
47	130.29	130.78	118.89	119.37	124.91	110.94	122.52	115.92	135.91	127.19			126.69	146.12	147.34	132.09	144.43	129.7	118.02	147.26	58.6	150.5	140.47	90.89			149.8	173.78	198.67	214.71	198.26	200.87	190.2	218.21	209.75	223.54	193.92	153.02
54	133.35	134.38	81.78	119.34	123.12	112.97	122.73	118.08	137.36	130.08			134.24	143.99	147.63	135.13	144.27	131.57	120.61	147.85	58.76	150.29	140.41	90.52			144.5	168.97	192.01	206.5	191.64	192.44	194.22	214.06	205.04	218.57	188.9	147.49
80	15.83	15.38	16.4	18.15	19.41	14.69	17.69	14.96	18.29	21.08			28.94	29.97	30.07	24.72	23.86	25.39	23.54	27.74	32.63	33.72	30.29	27.91			22.86	26.51	35.05	31.17	35.51	29.24	32.6	49.15	44.63	34.82	30.2	24.29
87	18.14	17.09	19.54	19.11	18.65	15.55	17.71	17.38	18.21	19.66			27.34	29.7	27.88	23.78	23.11	22.47	22	28.7	27.44	30.64	31.6	24.94			23.75	24.5	33.65	32.28	33.42	28.81	34.16	48.65	42.73	34.35	29.64	25.17
93	13.19	14.33	13.64	15.13	14.99	11.86	14.24	11.62	14.24	16.79			23.74	25.56	23.07	18.05	20.32	19.77	17.4	22.43	20.54	25.69	24.47	21.93			21.88	25.15	31.67	26.82	27.7	26.14	30.05	40.52	39.71	30.92	25.96	22.34

## Sheet: Fig 1B.seahorse OCR la
		MO												MO+LA 48H														MO+LA 24H														MO+LA 6H
21		416.12	410.06	355.26	367.34	368	362.29	394.49	387.64	424	409.06			529.42	556.59	533.76	540.23	511.4	502.43	482.27	563.63	532.86	530.31	513.62	399.75			488.56	464.45	527.67	552.43	524.38	615.77	604.49	603.97	642.13	621.62	605.31	396.2			811.92	784.35	743.48	658.98	783.67	862.51	781.51	769.5
27		406	397.38	339.69	353.29	355.8	349.94	383.77	372.69	410.15	396.13			532.85	552.59	534.77	519.72	509.58	501.74	476.87	563.68	532.38	530.7	512	408.41			487.17	457.45	524.17	545	510.53	610.72	596.97	601.23	638.04	620.4	609.22	395.4			805.74	767.79	729.21	646.92	765.76	840.14	764.99	754.07
34		400.24	382.47	328.41	343.16	345.61	339.06	373.41	359.98	398.72	387.33			528.45	544.25	522.98	511.47	496.84	491.97	477.57	554.05	521.31	524.39	508.04	415.35			483.4	450.16	514.5	537.7	501.18	602.09	584.28	593.93	631.23	612.26	601.18	391.35			796.33	748.17	708.37	630.96	741.98	818.34	745.13	735.03
41		179.19	181.36	154.19	163.44	161.74	153.65	180.2	183.23	188.12	174.29			396.8	398.44	381.09	363.31	366.16	376.06	345.99	409.79	184.69	405.27	384.61	325.24			407.34	360.87	408.27	416.32	401.98	501.68	445.86	483.99	537.67	498.86	512.85	332.92			686.71	636.17	604.16	525.63	626.89	674.16	636.68	629.77
47		173.78	164.19	141.47	153.68	155.24	146.3	170.15	173.94	183.04	169.85			404.43	395.61	377.15	358.47	362.15	369.04	340.5	404.92	180.32	398.18	379.05	324.47			411.95	357.93	403.42	413.45	398.97	496.22	451.34	486.19	536.13	491.23	508.61	335.44			687.98	632.48	594.43	522.79	624.65	672.85	632.06	624.22
54		167.2	162.97	142.64	148.86	150.29	139.96	161.43	167.93	174.71	163.79			403.92	387.28	369.45	354.1	358	361.92	335.74	399.48	171.96	388.43	374.82	320.79			413.79	351.34	394.52	410.16	389.94	486.53	444.26	477.87	528.56	483.24	500.47	332.04			692.1	622.84	585.6	512.9	613.16	662.23	621.45	611.58
61		497.23	498.41	385.53	391.34	334.7	320.43	350.84	407.17	374.29	360.9			573.04	713.7	550.03	466.72	503.26	580.24	496.81	583.2	167.76	597.65	557.39	438.86			705.24	623.36	721.78	859.57	750.35	883.53	825.84	843.47	750.99	853.4	834.57	536.26			1096.61	944.02	854.51	788.69	899.71	1052.78	865.99	877.3
67		547.74	516.52	433.43	431.19	438.34	395.2	442.59	437.88	458.05	443.38			682.11	626.33	585.22	514.41	556.74	610.91	529.13	622.14	155.22	680.47	613.89	480.36			705.27	615.85	732.77	834.21	723.05	888.17	846.66	822.31	767.4	889.35	833.24	580.6			1067.08	930.1	836.12	757.77	883.86	996.79	833.56	852.87
74		537.32	495.82	415.58	430.47	443.73	423.99	452.91	446.54	469.12	447.34			692.7	636.11	615.68	538.17	576.57	603.94	532.31	638.28	150.57	688.83	632.35	480.62			697.74	591.99	716.42	791.18	694.27	850.33	798.77	804.39	774.1	867.89	823.82	593.07			1018.46	902.69	808.65	725.96	851.93	948.68	795.91	820.47
80		105.79	100.16	85.94	98.63	97.28	84.25	101.66	115.62	113.22	97.76			134.94	156.16	154.26	142.98	142.96	147.69	138.75	172.02	132.45	169.74	137.46	120.6			166.24	149.63	169.85	171.31	175.88	214.53	179.49	228.03	269.31	213.6	196.65	132.84			217.26	211.51	206.6	199.64	227.68	228.93	233.29	215.33
87		102.93	96.66	85.96	95.09	92.06	85.74	99.9	113.84	109.96	98.77			138.14	155.91	151.42	144.81	149.07	150.72	139.77	173.86	128.88	169.29	141.9	121.75			174.67	153.74	177.63	182.77	182.89	227.6	192.56	233.68	274.73	224.29	205.42	139.87			220.99	217.74	213.68	205.32	229.94	232.68	240.66	218.13
93		100.12	96.45	82.43	94.66	89.52	79.61	97.97	109.34	108.12	94.53			136.69	150.23	148.05	138.14	143.98	146.68	137.89	172.47	125.66	166.22	141.6	117.38			174.73	152.42	175.54	177.56	175.78	226.75	195.27	229.56	274.75	220.1	209.6	139.2			211.96	210.41	204.5	195.84	223.72	225.91	233.96	215.04
[truncated: 4 more columns]

## Sheet: Fig 1C.seahorse Ecar Lb
Time		MO												MO+LB 48H														MO+LB 24H														MO+LB 6H
1		42.84	45.11	42.61	42.19	41.78	37.5	38.49	43.17	45.8	39.89			41.81	76.39	60.97	62.04	66.56	66.98	77.09	84.37	54.59	84.35	73.3	40.76			37.41	55.47	65.85	56.02	60.1	52.71	62.46	58.66	54.06	66.04	54.89	36.55			51.45	62.72	59.3	65.83	63.12	53.67	68.82	52.85
8		38.81	41.23	38.42	39.1	36.19	35.73	35.72	37.49	43.52	36.1			39.82	57.34	49.4	50.24	55.32	50.99	57.06	63.47	28.01	60.73	57.05	40.4			34.27	47.89	42.89	49.49	49.92	43.22	49.48	51.21	48.25	64.3	45.97	33.93			45.61	59.4	55.66	57.01	58.45	45.31	60.61	46.9
14		37.36	41.22	35.98	37.43	34.72	35.98	36.58	36	44.61	36.8			39.65	53.82	46.42	49.02	52.6	49.11	54.59	59.42	40.09	63.19	56	41.81			34.34	50.11	44.64	46.44	47.05	45.64	48.76	51.66	47.14	66.32	45.22	36.04			48.87	59.13	57.7	55.78	60.16	47.24	61.36	47.49
21		124.57	128.55	114.3	118.29	116.37	109.06	116.61	113.84	132.84	118.02			132.78	151.32	150.55	160.5	162.54	162.15	154.77	171.79	154.97	189.7	163.95	132.18			133.14	169.43	190.09	171.59	177.39	202.55	179.13	186.89	179.09	226.52	161.47	128.49			151.99	174.18	185.16	174.62	180.59	154.29	194.85	158.23
27		122.94	125.28	116.19	118.55	118.65	105.78	116.43	112.96	132.9	120.49			132.49	149.02	145.17	154.9	159.34	156.03	152.56	170.95	156.59	187.88	159.21	130.99			135.26	171.8	200.56	177.01	182.11	214.13	181.14	191.92	184.49	227.8	167.88	131.18			156.67	178.67	192.03	186.65	183.44	162.88	198.1	164.97
34		121.47	123.24	115.84	116.79	118.17	103.03	117.15	110.49	129.08	120.79			131.13	145.34	140.52	149.18	154.91	153.1	149.87	167.98	155.24	184.65	154.39	129.77			133.76	167.93	202.55	176.27	178.97	217.33	180.03	190.02	180.8	221.15	165.21	129.17			156.44	175.57	192.46	188.36	182.53	163.78	197.31	165.57
41		133.5	134.5	122.65	123.46	126.05	116.21	124.58	119.37	141.25	125.3			143.9	165.28	166.08	172.89	176.63	178.07	170.46	190.83	177.18	208.35	175.83	141.61			145.98	199.26	224.21	205.26	212.4	263.95	210.17	230.86	215.57	258.06	194.77	144.35			199.51	226.16	243.79	233.58	234.39	205.19	252.43	210.56
47		130.29	130.78	118.89	119.37	124.91	110.94	122.52	115.92	135.91	127.19			137.62	158.05	157.55	165.56	171.11	169.87	165.31	184.28	171.15	201.58	169.24	136.38			141.4	188.22	218.84	197.32	199.91	255.13	202.39	219.33	204.63	247.31	184.89	140.46			195.43	222.43	242.9	234.79	228.97	206.66	249.99	200.91
54		133.35	134.38	81.78	119.34	123.12	112.97	122.73	118.08	137.36	130.08			134.47	154.92	152.15	160.52	168.33	167.14	164.09	178.82	169.56	197.53	167.33	135.14			141.75	181.7	212.64	192.57	193.93	249.86	196.12	213.78	199.02	243.17	181.02	139.95			190.23	216.54	241.23	233.18	224.64	204.09	246.23	200.65
80		15.83	15.38	16.4	18.15	19.41	14.69	17.69	14.96	18.29	21.08			34.53	34.12	30.61	30.02	36.25	29.63	32.56	36.11	28.86	35.23	31.18	26.99			22.32	27.7	31.59	27.38	31.45	38.7	30.11	34.72	33.81	38.07	27.73	22.95			30.69	37.93	48.39	46.38	46.97	41.7	49.58	39.35
87		18.14	17.09	19.54	19.11	18.65	15.55	17.71	17.38	18.21	19.66			32.45	31.47	27.03	29.52	33.46	28.83	31.29	36.3	34.28	34.54	30.18	26.24			20.49	26.04	33.65	26.44	28.43	34.83	27.84	30.28	31.61	33.58	23.88	20.49			27.57	33.31	39.72	38.47	35.47	32.55	39.93	31.19
93		13.19	14.33	13.64	15.13	14.99	11.86	14.24	11.62	14.24	16.79			27.68	26.19	23.75	23.47	29.23	23.62	27.23	30.58	27.94	30.85	24.77	23.38			20.32	22.97	31.51	23.91	25.08	34.25	24.25	26.2	27	29.87	21.28	18.2			22.64	28.95	34.53	32.7	29.02	29.69	33.54	26.27
[truncated: 4 more columns]

## Sheet: Fig 1D.seahorse OCR lb
Time		MO												MO+LB 48H														MO+LB 24H														MO+LB 6H
21		416.12	410.06	355.26	367.34	368	362.29	394.49	387.64	424	409.06			416.77	474.91	485.35	483.68	513.72	494.68	496.67	573.97	519.8	610.83	559.8	370.29			350.55	454.2	506	444.39	490.18	653.2	467.64	496.4	450.56	500.73	413.57	322.78			386.44	484.47	491.96	516.68	472.59	436.78	516.47	483.95
27		406	397.38	339.69	353.29	355.8	349.94	383.77	372.69	410.15	396.13			412.44	467.61	480.05	471.61	507.34	486.83	485.5	568.02	508.65	605.06	549.14	365.35			343.95	441.16	491.95	427.9	475.85	642.29	451.24	479.57	433.89	492.17	401.87	323.78			379.26	472.35	482.14	502.21	461.79	420.91	498.94	470.87
34		400.24	382.47	328.41	343.16	345.61	339.06	373.41	359.98	398.72	387.33			406.74	453.82	465.18	458.12	496.96	475.89	475.01	549.1	496.19	592.3	535.36	360.11			339.98	430.52	482.83	419.28	459.52	635.82	436.96	464.24	417.7	473.72	390.07	318.14			371.86	460.01	467.7	486.78	446.19	412.58	483.36	457.38
41		179.19	181.36	154.19	163.44	161.74	153.65	180.2	183.23	188.12	174.29			296.92	322.6	323.84	302.19	351.03	327.98	328.07	387.02	351.93	415.42	379.05	263.16			217.94	280.96	317.84	262.01	296.79	522.39	276.79	300.08	269.71	288.46	242.66	195.41			254.09	336.95	342.81	349.71	315.41	294.37	338.47	349.38
47		173.78	164.19	141.47	153.68	155.24	146.3	170.15	173.94	183.04	169.85			300.97	317.87	318.47	302.79	350.64	325.24	328.9	377.96	343.97	407.32	380.42	261.94			217.27	275.72	306.84	261.91	292.6	528.32	275.04	294.83	263.35	284.84	239.81	193.17			255.7	332.87	335.76	343.89	307.75	291.04	327	339.96
54		167.2	162.97	142.64	148.86	150.29	139.96	161.43	167.93	174.71	163.79			299.04	308.04	308.51	300.81	344.8	319.98	324.91	377.08	340.86	403.4	372.71	258.7			217.31	268.81	299.11	262.37	285.7	535.44	268.42	284.82	258.37	276.21	230.24	189.68			253.26	324.1	332.94	339.67	301.27	284.02	328.53	332.52
61		497.23	498.41	385.53	391.34	334.7	320.43	350.84	407.17	374.29	360.9			531.2	523.77	555.11	544.26	562.95	538.57	634.81	627.68	561.68	611.11	199.36	440.92			426.8	636.74	669.57	615.96	669.29	881.12	606.61	742.86	616.14	689.17	553.61	404.32			541.44	677.87	681.01	707.64	658.48	621.73	727.51	625.28
67		547.74	516.52	433.43	431.19	438.34	395.2	442.59	437.88	458.05	443.38			537.96	542.47	566.7	569.38	591.32	581.17	629.59	673.21	584.53	657.63	201.22	471.72			434.26	613.79	683.25	604.38	660	864.73	631.7	698.16	630.69	743.71	586.56	428.78			554.1	659.41	663.63	687.48	631.76	605.66	702.69	607.47
74		537.32	495.82	415.58	430.47	443.73	423.99	452.91	446.54	469.12	447.34			552.28	543.16	571.53	577.14	598.61	583.41	630.38	681.41	589.67	681.81	193.58	481.06			453.33	608.7	677.66	596.89	649.76	854.58	629.26	672.83	631.8	741.75	591.55	456.64			555.74	628.17	635.49	655.37	603.88	582.43	669.61	588.32
80		105.79	100.16	85.94	98.63	97.28	84.25	101.66	115.62	113.22	97.76			146.43	156.13	151.83	113.71	171.14	149.33	146.94	173.16	163.16	192.48	189.01	101.76			101.48	133.34	154.69	136.77	152.07	498.42	137.46	142.29	123.76	134.84	113.04	96.11			108.22	152.42	162.92	154.29	149.69	138.32	154.22	181.14
87		102.93	96.66	85.96	95.09	92.06	85.74	99.9	113.84	109.96	98.77			147.82	154.76	149.36	122.08	173.27	155.8	154.88	185.6	162.85	202.97	183.31	111.81			101.31	141.39	156.96	141.79	158.09	523.52	146.2	149.12	130.29	146.39	121.81	100.24			115.16	156.74	163.27	162.07	155.8	142.1	159.62	183.14
93		100.12	96.45	82.43	94.66	89.52	79.61	97.97	109.34	108.12	94.53			146.74	152.96	143.32	116.14	165.92	148.19	145.83	179.2	158.6	190.46	180.42	106.45			108.46	138	153.47	141.29	154.53	521.72	144.26	146.92	132.07	149.87	128.41	101.22			111.73	153.58	159.77	153.1	144.12	136.44	154.84	178.98
[truncated: 4 more columns]

## Sheet: Fig1E.Non glyco
	MO											MO+LA													MO+LB
6H	13.19	14.33	13.64	15.13	14.99	11.86	14.24	11.62	14.24	16.79		31.9	38.4	34.73	33.41	34.44	32.86	33.39	32.48	28.99	38.32	35.56	27.91		22.64	28.95	34.53	32.7	29.02	29.69	33.54	26.27	32.78	31.94	29.79	27.5
24H	13.19	14.33	13.64	15.13	14.99	11.86	14.24	11.62	14.24	16.79		21.88	24.5	31.67	26.82	27.7	26.14	30.05	40.52	39.71	30.92	25.96	22.34		20.32	22.97	31.51	23.91	25.08	34.25	24.25	26.2	27	29.87	21.28	18.2
48H	13.19	14.33	13.64	15.13	14.99	11.86	14.24	11.62	14.24	16.79		23.74	25.56	23.07	18.05	20.32	19.77	17.4	22.43	20.54	25.69	24.47	21.93		27.68	26.19	23.75	23.47	29.23	23.62	27.23	30.58	27.94	30.85	24.77	23.38

## Sheet: Fig1F.Glycolysis
Time		MO												MO+LA												MO+LB
6H		111.38	114.21	102.55	103.42	103.66	97.2	102.91	102.22	118.66	104			136.15	149.48	145.91	132.85	143.18	150.33	139.91	150.26	129.93	169.22	156.58	121.4	134.03	149.72	157.93	155.66	154.42	134.09	164.56	139.3	147.09	153.85	162.06	138.12
24H		111.38	114.21	102.55	103.42	103.66	97.2	102.91	102.22	118.66	104			110.74	126.82	139.72	159.92	145.37	151.97	157.43	146.34	134.86	160.54	133.15	109.68	114.94	148.83	171.04	153.1	157.03	183.09	156.89	165.72	157.49	197.93	146.61	112.98
48H		111.38	114.21	102.55	103.42	103.66	97.2	102.91	102.22	118.66	104			102.15	107.67	112.66	85.34	113.48	106.91	99.94	109.04	118.74	112.36	101.15	62.66	105.09	125.14	126.8	137.03	133.31	138.53	127.54	141.21	128.65	158.85	139.18	108.8

## Sheet: Fig 1G.Glyco capacity
	MO												MO+LA												MO+LB
6H	120.31	120.17	109.01	108.33	111.06	104.35	110.34	107.75	127.01	113.28			172.21	190.27	185.34	167.63	179.05	181.54	175.91	185.95	160.85	207.96	187.18	150.27	176.87	197.21	209.26	202.09	205.37	176.97	218.89	184.29	187.95	200.67	213.34	172.44
24H	120.31	120.17	109.01	108.33	111.06	104.35	110.34	107.75	127.01	113.28			130.06	150.82	169.81	195.92	175.81	181.42	167.99	181.64	172.16	196.55	167.97	132.39	125.66	176.28	192.7	181.35	187.33	229.71	185.92	204.65	188.57	228.19	173.49	126.15
48H	120.31	120.17	109.01	108.33	111.06	104.35	110.34	107.75	127.01	113.28			110.5	124.98	131.22	117.08	128.38	113.7	103.83	131.86	44.83	128.81	118.72	71.23	116.21	139.09	142.33	149.42	147.4	154.45	143.23	160.25	149.23	177.5	151.05	118.23

## Sheet: Fig 1H.Glyco reserve
Time	MO												MO+LA												MO+LB
6H	8.93	5.95	6.45	4.91	7.4	7.15	7.44	5.53	8.35	9.29			36.06	40.8	39.43	34.78	35.87	31.21	36	35.68	30.92	38.74	30.61	28.87	42.84	47.5	51.33	46.43	50.94	42.88	54.33	44.99	40.86	46.81	51.28	34.32
24H	8.93	5.95	6.45	4.91	7.4	7.15	7.44	5.53	8.35	9.29			19.32	24	30.09	36	30.43	29.45	10.56	35.3	37.3	36.01	34.82	22.71	10.72	27.45	21.66	28.25	30.29	46.62	29.03	38.94	31.08	30.26	26.88	13.18
48H	8.93	5.95	6.45	4.91	7.4	7.15	7.44	5.53	8.35	9.29			8.35	17.31	18.56	31.74	14.89	6.78	3.9	22.82	-73,91*	16.46	17.57	8.57	11.12	13.95	15.53	12.39	14.09	15.92	15.69	19.04	20.58	18.65	11.88	9.43

## Sheet: Fig 1I.Non mito resp
Time	MO												MO+LA												MO+LB
6H	100.12	96.45	82.43	94.66	89.52	79.61	97.97	109.34	108.12	94.53			113.04	96.11	211.96	210.41	204.5	195.84	223.72	225.91	233.29	215.04	195.2	226.1	217.29	204.66	108.22	152.42	159.77	153.1	144.12	136.44	154.22	178.98	166.28	171.78
24H	100.12	96.45	82.43	94.66	89.52	79.61	97.97	109.34	108.12	94.53			180.42	101.76	166.24	149.63	169.85	171.31	175.78	214.53	179.49	228.03	269.31	213.6	196.65	132.84	101.31	133.34	153.47	136.77	152.07	498,42*	137.46	142.29	123.76	134.84
48H	100.12	96.45	82.43	94.66	89.52	79.61	97.97	109.34	108.12	94.53			134.94	150.23	148.05	150.23	148.05	138.14	142.96	146.68	137.89	172.02	125.66	166.22	137.46	117.38	146.43	152.96	143.32	113.71	165.92	148.19	145.83	173.16	158.6	190.46

## Sheet: Fig 1J.Basal resp
Time	MO												MO+LA												MO+LB
6H	300.12	286.03	245.98	248.5	256.1	259.45	275.44	250.65	290.6	292.8			277.04	222.02	584.37	537.75	503.88	435.13	518.25	592.43	511.83	519.99	465.92	568.56	544.59	405.74	263.63	307.59	307.93	333.69	302.07	276.14	329.14	278.4	261.08	297.7
24H	300.12	286.03	245.98	248.5	256.1	259.45	275.44	250.65	290.6	292.8			354.94	258.35	317.16	300.53	344.65	366.38	325.4	387.55	404.79	365.9	361.93	398.65	404.52	258.51	238.67	297.18	329.36	282.52	307.46	137.4	299.5	321.95	293.94	338.88
48H	300.12	286.03	245.98	248.5	256.1	259.45	275.44	250.65	290.6	292.8			393.51	394.02	380.39	394.02	374.92	373.34	353.88	345.29	338.98	382.03	395.64	358.17	370.58	282.37	260.31	300.86	321.86	344.41	331.05	327.7	329.18	375.93	337.59	401.85

[truncated: 17 more sheets: Fig 1K.max resp, Fig1L.ATP production, Fig1M. proton leak, Fig 1N.Spary Capacity, FIG 2A-2B. MitoTracker , Fig 3A-3B. Infection rate, FIG 3C. times of infection rate, FIG 4. Infection index, Fig 5. Binding and phagocytosis, Fig. 6B mitosox la , Fig 6 C. Correlation Cellrox La, Fig. 6Emitosox lb, Fig 6 F. Correlation Cellrox Lb, Sup 1. ECAROCR Ratio, Sup 2Growth curve of Leishmania, Sup 3. Parasite viability, Sup 4. Celular Viability ]
